# Supplementary material for: Comparison of the Cisterna Maturation-Progression Model with the Kiss-and-Run Model of Intra-Golgi Transport: Role of Cisternal Pores and Cargo Domains
Source: Int J Mol Sci. 2022 Mar 25;23(7):3590. doi: 10.3390/ijms23073590 (PMC8999060; doi:10.3390/ijms23073590)
Supplement: Supplementary file 1 [file ijms-23-03590-s001.zip]

Archive with 3 entries (3 files):
- Movie 1. CMPM.mov
- Movie 2. KARM asym.mov
- supplementary information.pdf
